# Supplementary material for: Unconventional secretion of α-synuclein mediated by palmitoylated DNAJC5 oligomers
Source: eLife. 2023 Jan 10;12:e85837. doi: 10.7554/eLife.85837 (PMC9876576; doi:10.7554/eLife.85837)
Supplement: Figure 1—source data 1. [file elife-85837-fig1-data1.zip]

Archive with 32 entries (31 files):
- Figure 1-source data/
- __MACOSX/._Figure 1-source data
- Figure 1-source data/Figure 1D-1.tif
- __MACOSX/Figure 1-source data/._Figure 1D-1.tif
- Figure 1-source data/Figure 1D-3.tif
- __MACOSX/Figure 1-source data/._Figure 1D-3.tif
- Figure 1-source data/Figure 1D-2.tif
- __MACOSX/Figure 1-source data/._Figure 1D-2.tif
- Figure 1-source data/Figure 1D-6.tif
- __MACOSX/Figure 1-source data/._Figure 1D-6.tif
- Figure 1-source data/.DS_Store
- __MACOSX/Figure 1-source data/._.DS_Store
- Figure 1-source data/Figure 1D-5.tif
- __MACOSX/Figure 1-source data/._Figure 1D-5.tif
- Figure 1-source data/Figure 1D-4.tif
- __MACOSX/Figure 1-source data/._Figure 1D-4.tif
- Figure 1-source data/Figure 1E-3.tif
- __MACOSX/Figure 1-source data/._Figure 1E-3.tif
- Figure 1-source data/Figure 1E-2.tif
- __MACOSX/Figure 1-source data/._Figure 1E-2.tif
- Figure 1-source data/Figure 1E-1.tif
- __MACOSX/Figure 1-source data/._Figure 1E-1.tif
- Figure 1-source data/Figure 1E-5.tif
- __MACOSX/Figure 1-source data/._Figure 1E-5.tif
- Figure 1-source data/Figure 1E-4.tif
- __MACOSX/Figure 1-source data/._Figure 1E-4.tif
- Figure 1-source data/Figure 1E-6.tif
- __MACOSX/Figure 1-source data/._Figure 1E-6.tif
- Figure 1-source data/Figure 1-source data.tif
- __MACOSX/Figure 1-source data/._Figure 1-source data.tif
- Figure 1-source data/Figure 1C.tif
- __MACOSX/Figure 1-source data/._Figure 1C.tif
