# Supplementary material for: Unconventional secretion of α-synuclein mediated by palmitoylated DNAJC5 oligomers
Source: eLife. 2023 Jan 10;12:e85837. doi: 10.7554/eLife.85837 (PMC9876576; doi:10.7554/eLife.85837)
Supplement: Figure 1—figure supplement 3—source data 1. [file elife-85837-fig1-figsupp3-data1.zip]

Archive with 28 entries (27 files):
- Figure 1-figure supplement 3-source data/
- __MACOSX/._Figure 1-figure supplement 3-source data
- Figure 1-figure supplement 3-source data/Figure 1- figure supplement 3G-1.tif
- __MACOSX/Figure 1-figure supplement 3-source data/._Figure 1- figure supplement 3G-1.tif
- Figure 1-figure supplement 3-source data/Figure 1- figure supplement 3E-3.tif
- __MACOSX/Figure 1-figure supplement 3-source data/._Figure 1- figure supplement 3E-3.tif
- Figure 1-figure supplement 3-source data/Figure 1- figure supplement 3E-2.tif
- __MACOSX/Figure 1-figure supplement 3-source data/._Figure 1- figure supplement 3E-2.tif
- Figure 1-figure supplement 3-source data/Figure 1- figure supplement 3G-2.tif
- __MACOSX/Figure 1-figure supplement 3-source data/._Figure 1- figure supplement 3G-2.tif
- Figure 1-figure supplement 3-source data/Figure 1- figure supplement 3E-1.tif
- __MACOSX/Figure 1-figure supplement 3-source data/._Figure 1- figure supplement 3E-1.tif
- Figure 1-figure supplement 3-source data/Figure 1- figure supplement 3G-3.tif
- __MACOSX/Figure 1-figure supplement 3-source data/._Figure 1- figure supplement 3G-3.tif
- Figure 1-figure supplement 3-source data/.DS_Store
- __MACOSX/Figure 1-figure supplement 3-source data/._.DS_Store
- Figure 1-figure supplement 3-source data/Figure 1- figure supplement 3G-4.tif
- __MACOSX/Figure 1-figure supplement 3-source data/._Figure 1- figure supplement 3G-4.tif
- Figure 1-figure supplement 3-source data/Figure 1- figure supplement 3B-1.tif
- __MACOSX/Figure 1-figure supplement 3-source data/._Figure 1- figure supplement 3B-1.tif
- Figure 1-figure supplement 3-source data/Figure 1- figure supplement 3B-3.tif
- __MACOSX/Figure 1-figure supplement 3-source data/._Figure 1- figure supplement 3B-3.tif
- Figure 1-figure supplement 3-source data/Figure 1- figure supplement 3B-2.tif
- __MACOSX/Figure 1-figure supplement 3-source data/._Figure 1- figure supplement 3B-2.tif
- Figure 1-figure supplement 3-source data/Figure 1- figure supplement 3-source data.tif
- __MACOSX/Figure 1-figure supplement 3-source data/._Figure 1- figure supplement 3-source data.tif
- Figure 1-figure supplement 3-source data/Figure 1- figure supplement 3F.tif
- __MACOSX/Figure 1-figure supplement 3-source data/._Figure 1- figure supplement 3F.tif
