# Supplementary material for: Unconventional secretion of α-synuclein mediated by palmitoylated DNAJC5 oligomers
Source: eLife. 2023 Jan 10;12:e85837. doi: 10.7554/eLife.85837 (PMC9876576; doi:10.7554/eLife.85837)
Supplement: Figure 2—figure supplement 3—source data 1. [file elife-85837-fig2-figsupp3-data1.zip]

Archive with 8 entries (7 files):
- Figure 2-figure supplement 3-source data/
- __MACOSX/._Figure 2-figure supplement 3-source data
- Figure 2-figure supplement 3-source data/.DS_Store
- __MACOSX/Figure 2-figure supplement 3-source data/._.DS_Store
- Figure 2-figure supplement 3-source data/Figure 2-figure supplement 3BDF.tif
- __MACOSX/Figure 2-figure supplement 3-source data/._Figure 2-figure supplement 3BDF.tif
- Figure 2-figure supplement 3-source data/Figure 2-figure supplement 3-source data.tif
- __MACOSX/Figure 2-figure supplement 3-source data/._Figure 2-figure supplement 3-source data.tif
