# Supplementary material for: Unconventional secretion of α-synuclein mediated by palmitoylated DNAJC5 oligomers
Source: eLife. 2023 Jan 10;12:e85837. doi: 10.7554/eLife.85837 (PMC9876576; doi:10.7554/eLife.85837)
Supplement: Figure 4—source data 1. [file elife-85837-fig4-data1.zip]

Archive with 14 entries (13 files):
- Figure 4-source data/
- __MACOSX/._Figure 4-source data
- Figure 4-source data/.DS_Store
- __MACOSX/Figure 4-source data/._.DS_Store
- Figure 4-source data/Figure 4-source data.tif
- __MACOSX/Figure 4-source data/._Figure 4-source data.tif
- Figure 4-source data/Figure 4F-1.tif
- __MACOSX/Figure 4-source data/._Figure 4F-1.tif
- Figure 4-source data/Figure 4D-2.tif
- __MACOSX/Figure 4-source data/._Figure 4D-2.tif
- Figure 4-source data/Figure 4F-2.tif
- __MACOSX/Figure 4-source data/._Figure 4F-2.tif
- Figure 4-source data/Figure 4D-1.tif
- __MACOSX/Figure 4-source data/._Figure 4D-1.tif
