# Supplementary material for: Unconventional secretion of α-synuclein mediated by palmitoylated DNAJC5 oligomers
Source: eLife. 2023 Jan 10;12:e85837. doi: 10.7554/eLife.85837 (PMC9876576; doi:10.7554/eLife.85837)
Supplement: Figure 5—source data 1. [file elife-85837-fig5-data1.zip]

Archive with 32 entries (31 files):
- Figure 5-source data/
- __MACOSX/._Figure 5-source data
- Figure 5-source data/Figure 5C-2.tif
- __MACOSX/Figure 5-source data/._Figure 5C-2.tif
- Figure 5-source data/Figure 5C-3.tif
- __MACOSX/Figure 5-source data/._Figure 5C-3.tif
- Figure 5-source data/Figure 5C-1.tif
- __MACOSX/Figure 5-source data/._Figure 5C-1.tif
- Figure 5-source data/.DS_Store
- __MACOSX/Figure 5-source data/._.DS_Store
- Figure 5-source data/Figure 5C-4.tif
- __MACOSX/Figure 5-source data/._Figure 5C-4.tif
- Figure 5-source data/Figure 5B-1.tif
- __MACOSX/Figure 5-source data/._Figure 5B-1.tif
- Figure 5-source data/Figure 5B-2.tif
- __MACOSX/Figure 5-source data/._Figure 5B-2.tif
- Figure 5-source data/Figure 5B-3.tif
- __MACOSX/Figure 5-source data/._Figure 5B-3.tif
- Figure 5-source data/Figure 5B-4.tif
- __MACOSX/Figure 5-source data/._Figure 5B-4.tif
- Figure 5-source data/Figure 5EF-2.tif
- __MACOSX/Figure 5-source data/._Figure 5EF-2.tif
- Figure 5-source data/Figure 5EF-3.tif
- __MACOSX/Figure 5-source data/._Figure 5EF-3.tif
- Figure 5-source data/Figure 5EF-1.tif
- __MACOSX/Figure 5-source data/._Figure 5EF-1.tif
- Figure 5-source data/Figure 5EF-4.tif
- __MACOSX/Figure 5-source data/._Figure 5EF-4.tif
- Figure 5-source data/Figure 5EF-source data.tif
- __MACOSX/Figure 5-source data/._Figure 5EF-source data.tif
- Figure 5-source data/Figure 5BC-source data.tif
- __MACOSX/Figure 5-source data/._Figure 5BC-source data.tif
