# Supplementary material for: Unconventional secretion of α-synuclein mediated by palmitoylated DNAJC5 oligomers
Source: eLife. 2023 Jan 10;12:e85837. doi: 10.7554/eLife.85837 (PMC9876576; doi:10.7554/eLife.85837)
Supplement: Figure 6—source data 1. [file elife-85837-fig6-data1.zip]

Archive with 36 entries (35 files):
- Figure 6-source data/
- __MACOSX/._Figure 6-source data
- Figure 6-source data/Figure 6AB-source data.tif
- __MACOSX/Figure 6-source data/._Figure 6AB-source data.tif
- Figure 6-source data/.DS_Store
- __MACOSX/Figure 6-source data/._.DS_Store
- Figure 6-source data/Figure 6CDE-source data.tif
- __MACOSX/Figure 6-source data/._Figure 6CDE-source data.tif
- Figure 6-source data/Figure 6E-3.tif
- __MACOSX/Figure 6-source data/._Figure 6E-3.tif
- Figure 6-source data/Figure 6E-2.tif
- __MACOSX/Figure 6-source data/._Figure 6E-2.tif
- Figure 6-source data/Figure 6E-1.tif
- __MACOSX/Figure 6-source data/._Figure 6E-1.tif
- Figure 6-source data/Figure 6C-3.tif
- __MACOSX/Figure 6-source data/._Figure 6C-3.tif
- Figure 6-source data/Figure 6C-2.tif
- __MACOSX/Figure 6-source data/._Figure 6C-2.tif
- Figure 6-source data/Figure 6C-1.tif
- __MACOSX/Figure 6-source data/._Figure 6C-1.tif
- Figure 6-source data/Figure 6D-1.tif
- __MACOSX/Figure 6-source data/._Figure 6D-1.tif
- Figure 6-source data/Figure 6D-3.tif
- __MACOSX/Figure 6-source data/._Figure 6D-3.tif
- Figure 6-source data/Figure 6D-2.tif
- __MACOSX/Figure 6-source data/._Figure 6D-2.tif
- Figure 6-source data/Figure 6B-4.tif
- __MACOSX/Figure 6-source data/._Figure 6B-4.tif
- Figure 6-source data/Figure 6A.tif
- __MACOSX/Figure 6-source data/._Figure 6A.tif
- Figure 6-source data/Figure 6B-1.tif
- __MACOSX/Figure 6-source data/._Figure 6B-1.tif
- Figure 6-source data/Figure 6B-3.tif
- __MACOSX/Figure 6-source data/._Figure 6B-3.tif
- Figure 6-source data/Figure 6B-2.tif
- __MACOSX/Figure 6-source data/._Figure 6B-2.tif
