# Supplementary material for: Unconventional secretion of α-synuclein mediated by palmitoylated DNAJC5 oligomers
Source: eLife. 2023 Jan 10;12:e85837. doi: 10.7554/eLife.85837 (PMC9876576; doi:10.7554/eLife.85837)
Supplement: Figure 6—figure supplement 1—source data 1. [file elife-85837-fig6-figsupp1-data1.zip]

Archive with 22 entries (21 files):
- Figure 6-figure supplement 1-source data/
- __MACOSX/._Figure 6-figure supplement 1-source data
- Figure 6-figure supplement 1-source data/Figure 6-figure supplement 1B-1.tif
- __MACOSX/Figure 6-figure supplement 1-source data/._Figure 6-figure supplement 1B-1.tif
- Figure 6-figure supplement 1-source data/Figure 6-figure supplement 1B-2.tif
- __MACOSX/Figure 6-figure supplement 1-source data/._Figure 6-figure supplement 1B-2.tif
- Figure 6-figure supplement 1-source data/Figure 6-figure supplement 1D-1.tif
- __MACOSX/Figure 6-figure supplement 1-source data/._Figure 6-figure supplement 1D-1.tif
- Figure 6-figure supplement 1-source data/.DS_Store
- __MACOSX/Figure 6-figure supplement 1-source data/._.DS_Store
- Figure 6-figure supplement 1-source data/Figure 6-figure supplement 1D-2.tif
- __MACOSX/Figure 6-figure supplement 1-source data/._Figure 6-figure supplement 1D-2.tif
- Figure 6-figure supplement 1-source data/Figure 6-figure supplement 1E-2.tif
- __MACOSX/Figure 6-figure supplement 1-source data/._Figure 6-figure supplement 1E-2.tif
- Figure 6-figure supplement 1-source data/Figure 6-figure supplement 1E-3.tif
- __MACOSX/Figure 6-figure supplement 1-source data/._Figure 6-figure supplement 1E-3.tif
- Figure 6-figure supplement 1-source data/Figure 6-figure supplement 1E-1.tif
- __MACOSX/Figure 6-figure supplement 1-source data/._Figure 6-figure supplement 1E-1.tif
- Figure 6-figure supplement 1-source data/Figure 6-figure supplement 1A.tif
- __MACOSX/Figure 6-figure supplement 1-source data/._Figure 6-figure supplement 1A.tif
- Figure 6-figure supplement 1-source data/Figure 6-figure supplement 1-source data.tif
- __MACOSX/Figure 6-figure supplement 1-source data/._Figure 6-figure supplement 1-source data.tif
