# Supplementary material for: Unconventional secretion of α-synuclein mediated by palmitoylated DNAJC5 oligomers
Source: eLife. 2023 Jan 10;12:e85837. doi: 10.7554/eLife.85837 (PMC9876576; doi:10.7554/eLife.85837)
Supplement: Figure 7—figure supplement 1—source data 1. [file elife-85837-fig7-figsupp1-data1.zip]

Archive with 36 entries (35 files):
- Figure 7-figure supplement 1-source data/
- __MACOSX/._Figure 7-figure supplement 1-source data
- Figure 7-figure supplement 1-source data/Figure 7-figure supplement 1C-4.tif
- __MACOSX/Figure 7-figure supplement 1-source data/._Figure 7-figure supplement 1C-4.tif
- Figure 7-figure supplement 1-source data/Figure 7-figure supplement 1A-4.tif
- __MACOSX/Figure 7-figure supplement 1-source data/._Figure 7-figure supplement 1A-4.tif
- Figure 7-figure supplement 1-source data/Figure 7-figure supplement 1C-2.tif
- __MACOSX/Figure 7-figure supplement 1-source data/._Figure 7-figure supplement 1C-2.tif
- Figure 7-figure supplement 1-source data/.DS_Store
- __MACOSX/Figure 7-figure supplement 1-source data/._.DS_Store
- Figure 7-figure supplement 1-source data/Figure 7-figure supplement 1C-3.tif
- __MACOSX/Figure 7-figure supplement 1-source data/._Figure 7-figure supplement 1C-3.tif
- Figure 7-figure supplement 1-source data/Figure 7-figure supplement 1A-1.tif
- __MACOSX/Figure 7-figure supplement 1-source data/._Figure 7-figure supplement 1A-1.tif
- Figure 7-figure supplement 1-source data/Figure 7-figure supplement 1A-3.tif
- __MACOSX/Figure 7-figure supplement 1-source data/._Figure 7-figure supplement 1A-3.tif
- Figure 7-figure supplement 1-source data/Figure 7-figure supplement 1C-1.tif
- __MACOSX/Figure 7-figure supplement 1-source data/._Figure 7-figure supplement 1C-1.tif
- Figure 7-figure supplement 1-source data/Figure 7-figure supplement 1A-2.tif
- __MACOSX/Figure 7-figure supplement 1-source data/._Figure 7-figure supplement 1A-2.tif
- Figure 7-figure supplement 1-source data/Figure 7-figure supplement 1D-1.tif
- __MACOSX/Figure 7-figure supplement 1-source data/._Figure 7-figure supplement 1D-1.tif
- Figure 7-figure supplement 1-source data/Figure 7-figure supplement 1-source data.tif
- __MACOSX/Figure 7-figure supplement 1-source data/._Figure 7-figure supplement 1-source data.tif
- Figure 7-figure supplement 1-source data/Figure 7-figure supplement 1D-2.tif
- __MACOSX/Figure 7-figure supplement 1-source data/._Figure 7-figure supplement 1D-2.tif
- Figure 7-figure supplement 1-source data/Figure 7-figure supplement 1D-3.tif
- __MACOSX/Figure 7-figure supplement 1-source data/._Figure 7-figure supplement 1D-3.tif
- Figure 7-figure supplement 1-source data/Figure 7-figure supplement 1B-1.tif
- __MACOSX/Figure 7-figure supplement 1-source data/._Figure 7-figure supplement 1B-1.tif
- Figure 7-figure supplement 1-source data/Figure 7-figure supplement 1B-2.tif
- __MACOSX/Figure 7-figure supplement 1-source data/._Figure 7-figure supplement 1B-2.tif
- Figure 7-figure supplement 1-source data/Figure 7-figure supplement 1D-4.tif
- __MACOSX/Figure 7-figure supplement 1-source data/._Figure 7-figure supplement 1D-4.tif
- Figure 7-figure supplement 1-source data/Figure 7-figure supplement 1B-3.tif
- __MACOSX/Figure 7-figure supplement 1-source data/._Figure 7-figure supplement 1B-3.tif
