# Supplementary material for: Unconventional secretion of α-synuclein mediated by palmitoylated DNAJC5 oligomers
Source: eLife. 2023 Jan 10;12:e85837. doi: 10.7554/eLife.85837 (PMC9876576; doi:10.7554/eLife.85837)
Supplement: Figure 8—source data 1. [file elife-85837-fig8-data1.zip]

Archive with 34 entries (33 files):
- Figure 8-source data/
- __MACOSX/._Figure 8-source data
- Figure 8-source data/Figure 8EF-source data.tif
- __MACOSX/Figure 8-source data/._Figure 8EF-source data.tif
- Figure 8-source data/Figure 8BC-source data.tif
- __MACOSX/Figure 8-source data/._Figure 8BC-source data.tif
- Figure 8-source data/Figure 8C-1.tif
- __MACOSX/Figure 8-source data/._Figure 8C-1.tif
- Figure 8-source data/Figure 8C-3.tif
- __MACOSX/Figure 8-source data/._Figure 8C-3.tif
- Figure 8-source data/Figure 8C-2.tif
- __MACOSX/Figure 8-source data/._Figure 8C-2.tif
- Figure 8-source data/Figure 8E-4.tif
- __MACOSX/Figure 8-source data/._Figure 8E-4.tif
- Figure 8-source data/Figure 8E-1.tif
- __MACOSX/Figure 8-source data/._Figure 8E-1.tif
- Figure 8-source data/Figure 8E-3.tif
- __MACOSX/Figure 8-source data/._Figure 8E-3.tif
- Figure 8-source data/Figure 8E-2.tif
- __MACOSX/Figure 8-source data/._Figure 8E-2.tif
- Figure 8-source data/Figure 8B-3.tif
- __MACOSX/Figure 8-source data/._Figure 8B-3.tif
- Figure 8-source data/Figure 8B-2.tif
- __MACOSX/Figure 8-source data/._Figure 8B-2.tif
- Figure 8-source data/Figure 8F-4.tif
- __MACOSX/Figure 8-source data/._Figure 8F-4.tif
- Figure 8-source data/Figure 8B-1.tif
- __MACOSX/Figure 8-source data/._Figure 8B-1.tif
- Figure 8-source data/Figure 8F-1.tif
- __MACOSX/Figure 8-source data/._Figure 8F-1.tif
- Figure 8-source data/Figure 8F-2.tif
- __MACOSX/Figure 8-source data/._Figure 8F-2.tif
- Figure 8-source data/Figure 8F-3.tif
- __MACOSX/Figure 8-source data/._Figure 8F-3.tif
